# Supplementary material for: On reconstructing Giraffa sivalensis, an extinct giraffid from the Siwalik Hills, India
Source: PeerJ. 2015 Aug 4;3:e1135. doi: 10.7717/peerj.1135 (PMC4540016; doi:10.7717/peerj.1135)
Supplement: Data S1 [file peerj-03-1135-s001.xlsx]

## Sheet: OR39747
OR 39747
	all measurements in mm
	vertebral body length	cranial dorsoventral	cranial transverse	caudal dorsoventral	caudal transverse
measurement 1	200.5	44.4	34.8	53	53
measurement 2	199.5	42.3	34.7	52.8	53.5
measurement 3	200.5	42.1	39.1	53.4	53.6
	Specimen no	VB length	VB cranial dorsoventral	VB cranial transverse	VB caudal dorsoventral	VB caudal lateral	Spinous process
	OR39747	200.2±0.7	42.9±1.4	36.2±2.8	53.1±0.3	53.4±0.3	21.8±2.6
		VB = Vertebral body

## Sheet: longbones
Specimen no	Bone	Life stage	Person Referenced	Publication Referenced	Any further descriptions	Left/ Right	Partial?	Humerus Length	Humerus Circumference	Humerus Craniocaudal	Humerus Transverse	Radius length	Radius Circumference	Radius Craniocaudal	Radius Transverse	Metacarpus Length	Metacarpus Circumference	Metacarpus Craniocaudal	Metacarpus transverse
OR 39750	metacarpus				Bone broken and reattached at two places	left										388.5	185.667	52.5	59.55
OR 17131 / 17129/ 39751	metacarpus					longest											182.5	52.8	53.6
OR 17131 / 17129/ 39751	metacarpus					2nd longest											202.5	62.1	51.6
OR17130	radius					L	yes					220	217.333	52.5667	71.2667
OR 39749	humerus	juvenile	Cautley Collin	Figured Fauna Antiqua Sivalensis pl, E, fig 3		right	yes	453	212	66.3	65.6333
OR 17136	humerus	early mature- no growth plates seen but head not dislodged	Cautley Collin		proximal end of humerus	Left	yes	278.5	216	75.9333	57
OR39605	metacarpus	adult														320	188	41	65
OR39603	metacarpus	adult														310	201	45	71.5
OR17089	metacarpus															310	170	43.6	59
OR171029	metacarpus															327	167	39.4	58
?	metacarpus					left										324	173	42.5	61
OR17102	metacarpus															318	179	39.6	58.7
OR17101	metacarpus															325		47	67
OR39534	radius/ ulna					left						655	316	79	109.6
all measurements in mm

## Sheet: additional data
Date	Sample no	Species	Life stage	Age if available	Sex	Notes	Museum where studied	Assisted with museum visit	Condition	Origin of specimen	Collected by	Originally described
2012-10-29	1973-178	Okapia johnstoni	immature				Museum National d'Histoire Naturelle, Paris, France	Tarik. Akoti	Good. Some of the vertebral epiphyses loosened
2012-10-29	1961-131	Okapia johnstoni	subadult	approximately 2 years	male		Museum National d'Histoire Naturelle, Paris, France	T. Akoti
	1984-56	Okapia johnstoni	subadult to adult		female	cervical and 5 thoracic vertebrae, femur, tibia, metatarsus available	Museum National d'Histoire Naturelle, Paris, France	T. Akoti	incomplete
	1996-102	Okapia johnstoni	adult		female		Museum National d'Histoire Naturelle, Paris, France	T. Akoti
2012-10-22	OR39747	Giraffa sivalensis	adult (growth plates closed)				Dept. of Palaeontology Natural History Museum, England	Emma Bernard	Good, right inferior transverse process broken off	Pliocene of Siwaliks	Sir Proby T Cautley Collection, Presented 1842	Falconer and Cautley
	OR17136	Giraffa sivalensis				closet 29J15			proximal end of left humerus Pliocene Siwaliks	Pliocene of Siwaliks
	OR39750	Giraffa sivalensis							proximal half of left metacarpus	Pliocene of Siwaliks	Falconer and Cautley	FAS pl E fig 7
	OR17130	Giraffa sivalensis							Fragment of shaft of left radius	Siwaliks
	OR39749	Giraffa sivalensis	juvenile 'small individual'				Dept. of Palaeontology Natural History Museum, England	Emma Bernard	Proximal end of humerus lost Three parts glued together	Pliocene of Siwaliks	Cautley collection presented in 1842	Figured by Falconer an Cautley in Fauna Antique sivalensis (Pl E fig 3)
2012-10-31	27194	Okapia johnstoni	Adult.			thoracic lumber junction uncertain	Senckenberg museum	Katrin Krohman	Good
	73224	Okapia johnstoni	Adult				Senckenberg museum	Katrin Krohman	Good
	56346	Okapia johnstoni	Adult				Senckenberg museum	Katrin Krohman	good. Epiphyses fused
	69257	Okapia johnstoni	1 day old		male	died 1987	Senckenberg museum	Katrin Krohman	Good. Vertebrae still attached to each other	Zoo Frankfort
	92290	Okapia johnstoni	juvenile				Senckenberg museum	Katrin Krohman
2007-05-23	AZ2348	Okapia johnstoni	Adult				Transvaal Museum (Currently Ditsong Museum of Natural History)		Good
	AZ2440	Okapia johnstoni	Adult				Transvaal Museum (Currently Ditsong Museum of Natural History)		Good

## Sheet: Okapi vertebrae
animal nr	C1VBL	C1 crDV	C1 crTr	C1 cdDV	C1 cdTr	C2 VBL	C2 crDV	C2 crTr	C2 cdDV	C2 cdTr	C2 spin	C3 VBL	C3 crDV	C3 crTr	C3 cdDV	C3 cdTr	C3 spin	C4 VBL	C4 crDV	C4 crTr	C4 cdDV	C4 cdTr	C4 spin	C5 VBL	C5 crDV	C5 crTr	C5 cdDV	C5 cdTr	C5 spin	C6 VBL	C6 crDV	C6 crTr	C6 cdDV	C6 cdTr	C6 spin	c7 VBL	c7 CrDV	c7 CrTr	c7 CdDV	c7 CdTr	c7 Spin	T1 VBL	T1 CrDV	T1 CrTr	T1 CdDV	T1 CdTr	T1 Spin	T2 VBL	T2 CrDV
56346	39	46	76	41	76	101	65	77	39	45	42	102	32	30	44	48	40	103	35	30	46	48	37	108	34	32	47	48	41	103	35	31	47	48	48	82	30	32	44	50	70	65	32	32	47	47	147	49	37
92290						31	12	42	18	14	16	22	18	15	22	25	13	23	19	16	23	23	13	23	18	15	23	24	22	23	19	16	21	22	11	20	18	16	21	29	18	13	16	16	20	23	45	13	17
az2348	35	43	79	38	71	92	58	75	40	51		85	33	31	41	52		93	31	32	47	50		89	33	32	48	50	30	92	35	32	45	48	35	71	35	31	43	47	62	44	31	32	38	47	125	40	31
az2440	36	49	81	39	67	92	68	70	38	46		83	27	30	43	46		96	29	30	45	48		92	29	29	46	50	34	84	32	29	44	46	49	84	30	27	41	48	75	63	31	29	43	48	123	52	32
73224	35	42	81	42	79	109	63	80	41	48	46	107	32	32	46	51	37	97	36	34	48	50	37	109	38	36	50	50	38	104	43	34	50	51	46	87	34	33	48	53	68	60	37	35	45	43	127	52	39
27194	35	37	76	38	76	107	58	79	39	46	46	106	31	27	42	45	38	103	34	29	45	46	43	103	40	29	46	45	44	95	40	28	49	46	51	75	38	28	45	49	73	59	36	31	44	45	122	43	37
1973-178	12.2	38.3	70.6	43.1	73.2	55.6	53	61	26.6	42	35	42	26	21	30	38.6	27.3	41.4	27.8	23.3	30.4	39.6	27.5	47.9	29.2	23.7	32.9	40.5	25.7	39.2	28.6	23.8	31.6	39.5	29.1	34.3	27.7	25.3	30.5	42.3	43	33.8	28.1	26.7	30.6	36.3	81.7	26.6	26.2
191-631	12	36	52.7	38.5	48.4	30						22.1						20.1						21.7						23						20			22	27.3		19.8						17.4
1984-56	30.6	46.2	71.2	48.2	68.2	82.4		70	32.7	45	48	73.5	27.2	29.6	34.6	44	33	76.2	29.3	29	39.2	43.6	35	70.6	30.7	29	45	42.4	32.4	64	32	27.8	40.1	42	41.1	61.2	27.2	26	38.6	45.2	55	44.6	36	28	37.9	49	107.4	39.4	27.8
1996-102	32	38.7	80	49	71	115.5	64.2	70.2	41.6	45.9	43.3	96.9	29.8	28.7	43.6	46	40	102	29	28.7	47.4	47.8	42	102.3	32.3	28.6	49.6	49	48.8	99.5	31	29.6	48.5	47.4	59.5	84	29.2	29.2	44	48.4		59.2	31.8	31.5	45.9	47	166	51.3	32.4
27194	31.5	37	76	38	76	107	58	79	39	46	46	106	31	27	42	45	38	103	34	29	45	46	43	103	40	29	46	45	44	95	40	28	49	46	51	75	38	28	45	49	79	59	36	31	44	45	122	43	37
73224	34	42	81	42	79	109	63	80	41	48	46	107	32	32	46	51	37	97	36	34	48	50	37	109	38	36	50	50	38	104	43	34	50	51	46	87	34	33	48	53	68	60	37	35	45	43	127	52	39
56346	31	46	76	41	76	101	65	77	39	45	42	102	32	30	44	48	40	103	35	30	46	48	37	108	34	32	47	48	41	103	35	31	47	48	48	82	30	32	44	50	70	65	32	32	47	47	147	49	37
92290						31	35	42	18	14	16	22	18	15	22	25	13	23	19	16	23	23	13	23	18	15	23	24	22	23	19	16	21	22	11	20	18	16	21	29	18	13	16	16	20	23	45	13	17
all measurements in mm
Abbreviations:
VBL	Vertebral body length
crDV	Cranial extremity of vertebral body dorsoventral diameter
crTr	Cranial extremity of vertebral body transverse diameter
cdDV	Caudal extremity of vertebral body dorsoventral diameter
cdTr	Caudal extremity of vertebral body transverse diameter
spin	Spinous process
[truncated: 112 more columns]
